# Supplementary material for: The Genetic Architecture of Hypertrophic Cardiomyopathy in Hungary: Analysis of 242 Patients with a Panel of 98 Genes
Source: Diagnostics (Basel). 2022 May 3;12(5):1132. doi: 10.3390/diagnostics12051132 (PMC9139509; doi:10.3390/diagnostics12051132)
Supplement: Supplementary file 1 [file diagnostics-12-01132-s001.zip]

Archive with 1 entries (1 files):
- diagnostics-1699952-supplementary.pdf
